# Supplementary material for: Deciphering Pro-angiogenic Transcription Factor Profiles in Hypoxic Human Endothelial Cells by Combined Bioinformatics and in vitro Modeling
Source: Front Cardiovasc Med. 2022 Jun 17;9:877450. doi: 10.3389/fcvm.2022.877450 (PMC9247153; doi:10.3389/fcvm.2022.877450)
Supplement: Supplementary file 1 [file Table_1.xlsx]

## Sheet: top10_genes_analysis
ID	TF	class	count	ratio
MA0079.3	SP1	C2H2 zinc finger factors	8	80
MA0599.1	KLF5	C2H2 zinc finger factors	8	80
MA0528.1	ZNF263	C2H2 zinc finger factors	7	70
MA0516.1	SP2	C2H2 zinc finger factors	7	70
MA1125.1	ZNF384	C2H2 zinc finger factors	6	60
MA0471.1	E2F6	Fork head / winged helix factors	6	60
MA0741.1	KLF16	C2H2 zinc finger factors	5	50
MA0746.1	SP3	C2H2 zinc finger factors	5	50
MA0470.1	E2F4	Fork head / winged helix factors	4	40
MA0747.1	SP8	C2H2 zinc finger factors	4	40
MA0733.1	EGR4	C2H2 zinc finger factors	3	30
MA0513.1	SMAD2::SMAD3::SMAD4	SMAD/NF-1 DNA-binding domain factors	3	30
MA0131.2	HINFP	C2H2 zinc finger factors	3	30
MA1116.1	RBPJ	Rel homology region (RHR) factors	3	30
MA0149.1	EWSR1-FLI1	Tryptophan cluster factors	2	20
MA0073.1	RREB1	C2H2 zinc finger factors	2	20
MA1100.1	ASCL1	Basic helix-loop-helix factors (bHLH)	2	20
MA0732.1	EGR3	C2H2 zinc finger factors	2	20
MA1122.1	TFDP1	Fork head / winged helix factors	2	20
MA0107.1	RELA	Rel homology region (RHR) factors	2	20
MA0101.1	REL	Rel homology region (RHR) factors	2	20
MA0050.2	IRF1	Tryptophan cluster factors	2	20
MA0060.3	NFYA	Other alpha	2	20
MA0830.1	TCF4	Basic helix-loop-helix factors (bHLH)	2	20
MA0155.1	INSM1	C2H2 zinc finger factors	2	20
MA0162.3	EGR1	C2H2 zinc finger factors	2	20
MA0139.1	CTCF	C2H2 zinc finger factors	2	20
MA0057.1	MZF1(var.2)	C2H2 zinc finger factors	2	20
MA0758.1	E2F7	Fork head / winged helix factors	1	10
MA0865.1	E2F8	Fork head / winged helix factors	1	10
MA0059.1	MAX::MYC	Basic helix-loop-helix factors (bHLH)	1	10
MA0753.1	ZNF740	C2H2 zinc finger factors	1	10
MA0504.1	NR2C2	Nuclear receptors with C4 zinc fingers	1	10
MA0048.2	NHLH1	Basic helix-loop-helix factors (bHLH)	1	10
MA0159.1	RARA::RXRA	Nuclear receptors with C4 zinc fingers	1	10
MA0855.1	RXRB	Nuclear receptors with C4 zinc fingers	1	10
MA0856.1	RXRG	Nuclear receptors with C4 zinc fingers	1	10
MA1421.1	TCF7L1	High-mobility group (HMG) domain factors	1	10
MA0115.1	NR1H2::RXRA	Nuclear receptors with C4 zinc fingers	1	10
MA0687.1	SPIC	Tryptophan cluster factors	1	10
MA1111.1	NR2F2	Nuclear receptors with C4 zinc fingers	1	10
MA0517.1	STAT1::STAT2	STAT domain factors	1	10
MA0484.1	HNF4G	Nuclear receptors with C4 zinc fingers	1	10
MA0595.1	SREBF1	Basic helix-loop-helix factors (bHLH)	1	10
MA0017.2	NR2F1	Nuclear receptors with C4 zinc fingers	1	10
MA0901.1	HOXB13	Homeo domain factors	1	10
MA0793.1	POU6F2	Homeo domain factors	1	10
MA1102.1	CTCFL	C2H2 zinc finger factors	1	10
MA1112.1	NR4A1	Nuclear receptors with C4 zinc fingers	1	10
MA1121.1	TEAD2	TEA domain factors	1	10
MA0058.3	MAX	Basic helix-loop-helix factors (bHLH)	1	10
MA0909.1	HOXD13	Homeo domain factors	1	10
MA1108.1	MXI1	Basic helix-loop-helix factors (bHLH)	1	10
MA0091.1	TAL1::TCF3	Basic helix-loop-helix factors (bHLH)	1	10
MA0824.1	ID4	Basic helix-loop-helix factors (bHLH)	1	10
MA0442.2	SOX10	High-mobility group (HMG) domain factors	1	10
MA0497.1	MEF2C	MADS box factors	1	10
MA0508.2	PRDM1	C2H2 zinc finger factors	1	10
MA0825.1	MNT	Basic helix-loop-helix factors (bHLH)	1	10
MA0154.3	EBF1	Rel homology region (RHR) factors	1	10
MA0740.1	KLF14	C2H2 zinc finger factors	1	10
MA0147.3	MYC	Basic helix-loop-helix factors (bHLH)	1	10
MA0090.2	TEAD1	TEA domain factors	1	10
MA0685.1	SP4	C2H2 zinc finger factors	1	10
MA0774.1	MEIS2	Homeo domain factors	1	10
MA1420.1	IRF5	Tryptophan cluster factors	1	10
MA0700.1	LHX2	Homeo domain factors	1	10
MA0845.1	FOXB1	Fork head / winged helix factors	1	10
MA0808.1	TEAD3	TEA domain factors	1	10
MA0650.1	HOXA13	Homeo domain factors	1	10
MA1107.1	KLF9	C2H2 zinc finger factors	1	10
MA0802.1	TBR1	T-Box factors	1	10
MA0809.1	TEAD4	TEA domain factors	1	10
MA0618.1	LBX1	Homeo domain factors	1	10
MA0137.3	STAT1	STAT domain factors	1	10
MA1149.1	RARA::RXRG	Nuclear receptors with C4 zinc fingers	1	10
MA0093.2	USF1	Basic helix-loop-helix factors (bHLH)	1	10
MA0122.2	NKX3-2	Homeo domain factors	1	10
MA0788.1	POU3F3	Homeo domain factors	1	10
MA0103.3	ZEB1	Homeo domain factors	1	10
MA0871.1	TFEC	Basic helix-loop-helix factors (bHLH)	1	10
MA0502.1	NFYB	Other alpha	1	10
MA0163.1	PLAG1	C2H2 zinc finger factors	1	10
MA0039.3	KLF4	C2H2 zinc finger factors	1	10
MA1124.1	ZNF24	C2H2 zinc finger factors	1	10
MA1123.1	TWIST1	Basic helix-loop-helix factors (bHLH)	1	10
MA0161.2	NFIC	SMAD/NF-1 DNA-binding domain factors	1	10
MA0596.1	SREBF2	Basic helix-loop-helix factors (bHLH)	1	10
MA0672.1	NKX2-3	Homeo domain factors	1	10
MA1119.1	SIX2	Homeo domain factors	1	10
MA0625.1	NFATC3	Rel homology region (RHR) factors	1	10
MA0734.1	GLI2	C2H2 zinc finger factors	1	10
MA0813.1	TFAP2B(var.3)	Basic helix-span-helix factors (bHSH)	1	10
MA0658.1	LHX6	Homeo domain factors	1	10
MA0745.1	SNAI2	C2H2 zinc finger factors	1	10
MA0710.1	NOTO	Homeo domain factors	1	10
MA0791.1	POU4F3	Homeo domain factors	1	10
MA0663.1	MLX	Basic helix-loop-helix factors (bHLH)	1	10
MA0810.1	TFAP2A(var.2)	Basic helix-span-helix factors (bHSH)	1	10
MA0664.1	MLXIPL	Basic helix-loop-helix factors (bHLH)	1	10
MA0670.1	NFIA	SMAD/NF-1 DNA-binding domain factors	1	10

## Sheet: all_up_DEGs
ID	TF	class	count	ratio
MA0599.1	KLF5	C2H2 zinc finger factors	31	68.8889
MA0516.1	SP2	C2H2 zinc finger factors	29	64.4444
MA0079.3	SP1	C2H2 zinc finger factors	28	62.2222
MA0528.1	ZNF263	C2H2 zinc finger factors	27	60
MA0741.1	KLF16	C2H2 zinc finger factors	23	51.1111
MA0471.1	E2F6	Fork head / winged helix factors	22	48.8889
MA0746.1	SP3	C2H2 zinc finger factors	22	48.8889
MA0747.1	SP8	C2H2 zinc finger factors	17	37.7778
MA0470.1	E2F4	Fork head / winged helix factors	16	35.5556
MA0073.1	RREB1	C2H2 zinc finger factors	15	33.3333
MA1125.1	ZNF384	C2H2 zinc finger factors	14	31.1111
MA1116.1	RBPJ	Rel homology region (RHR) factors	13	28.8889
MA0131.2	HINFP	C2H2 zinc finger factors	11	24.4444
MA0103.3	ZEB1	Homeo domain factors	11	24.4444
MA1107.1	KLF9	C2H2 zinc finger factors	10	22.2222
MA0155.1	INSM1	C2H2 zinc finger factors	10	22.2222
MA0810.1	TFAP2A(var.2)	Basic helix-span-helix factors (bHSH)	10	22.2222
MA0733.1	EGR4	C2H2 zinc finger factors	10	22.2222
MA0753.1	ZNF740	C2H2 zinc finger factors	9	20
MA0811.1	TFAP2B	Basic helix-span-helix factors (bHSH)	9	20
MA1102.1	CTCFL	C2H2 zinc finger factors	9	20
MA0595.1	SREBF1	Basic helix-loop-helix factors (bHLH)	8	17.7778
MA0909.1	HOXD13	Homeo domain factors	8	17.7778
MA0057.1	MZF1(var.2)	C2H2 zinc finger factors	8	17.7778
MA0508.2	PRDM1	C2H2 zinc finger factors	8	17.7778
MA0670.1	NFIA	SMAD/NF-1 DNA-binding domain factors	8	17.7778
MA0102.3	CEBPA	Basic leucine zipper factors (bZIP)	7	15.5556
MA0163.1	PLAG1	C2H2 zinc finger factors	7	15.5556
MA0751.1	ZIC4	C2H2 zinc finger factors	7	15.5556
MA0497.1	MEF2C	MADS box factors	7	15.5556
MA0800.1	EOMES	T-Box factors	7	15.5556
MA0690.1	TBX21	T-Box factors	7	15.5556
MA0161.2	NFIC	SMAD/NF-1 DNA-binding domain factors	7	15.5556
MA0442.2	SOX10	High-mobility group (HMG) domain factors	7	15.5556
MA0522.2	TCF3	Basic helix-loop-helix factors (bHLH)	7	15.5556
MA0050.2	IRF1	Tryptophan cluster factors	6	13.3333
MA0504.1	NR2C2	Nuclear receptors with C4 zinc fingers	6	13.3333
MA1100.1	ASCL1	Basic helix-loop-helix factors (bHLH)	6	13.3333
MA0813.1	TFAP2B(var.3)	Basic helix-span-helix factors (bHSH)	6	13.3333
MA0513.1	SMAD2::SMAD3::SMAD4	SMAD/NF-1 DNA-binding domain factors	6	13.3333
MA0524.2	TFAP2C	Basic helix-span-helix factors (bHSH)	6	13.3333
MA0144.2	STAT3	STAT domain factors	6	13.3333
MA0871.1	TFEC	Basic helix-loop-helix factors (bHLH)	6	13.3333
MA0039.3	KLF4	C2H2 zinc finger factors	6	13.3333
MA0824.1	ID4	Basic helix-loop-helix factors (bHLH)	6	13.3333
MA0802.1	TBR1	T-Box factors	6	13.3333
MA0830.1	TCF4	Basic helix-loop-helix factors (bHLH)	6	13.3333
MA0650.1	HOXA13	Homeo domain factors	6	13.3333
MA0745.1	SNAI2	C2H2 zinc finger factors	6	13.3333
MA0152.1	NFATC2	Rel homology region (RHR) factors	6	13.3333
MA0506.1	NRF1	Basic leucine zipper factors (bZIP)	5	11.1111
MA0687.1	SPIC	Tryptophan cluster factors	5	11.1111
MA0093.2	USF1	Basic helix-loop-helix factors (bHLH)	5	11.1111
MA0872.1	TFAP2A(var.3)	Basic helix-span-helix factors (bHSH)	5	11.1111
MA0815.1	TFAP2C(var.3)	Basic helix-span-helix factors (bHSH)	5	11.1111
MA1119.1	SIX2	Homeo domain factors	5	11.1111
MA0517.1	STAT1::STAT2	STAT domain factors	5	11.1111
MA0805.1	TBX1	T-Box factors	5	11.1111
MA0697.1	ZIC3	C2H2 zinc finger factors	5	11.1111
MA0901.1	HOXB13	Homeo domain factors	5	11.1111
MA0596.1	SREBF2	Basic helix-loop-helix factors (bHLH)	5	11.1111
MA0032.2	FOXC1	Fork head / winged helix factors	5	11.1111
MA0788.1	POU3F3	Homeo domain factors	5	11.1111
MA0613.1	FOXG1	Fork head / winged helix factors	5	11.1111
MA0095.2	YY1	C2H2 zinc finger factors	5	11.1111
MA0845.1	FOXB1	Fork head / winged helix factors	5	11.1111
MA0785.1	POU2F1	Homeo domain factors	5	11.1111
MA0084.1	SRY	High-mobility group (HMG) domain factors	5	11.1111
MA0033.2	FOXL1	Fork head / winged helix factors	5	11.1111
MA0139.1	CTCF	C2H2 zinc finger factors	4	8.88889
MA0828.1	SREBF2(var.2)	Basic helix-loop-helix factors (bHLH)	4	8.88889
MA0526.2	USF2	Basic helix-loop-helix factors (bHLH)	4	8.88889
MA0018.3	CREB1	Basic leucine zipper factors (bZIP)	4	8.88889
MA1126.1	FOS::JUN(var.2)	Basic leucine zipper factors (bZIP)	4	8.88889
MA0812.1	TFAP2B(var.2)	Basic helix-span-helix factors (bHSH)	4	8.88889
MA0692.1	TFEB	Basic helix-loop-helix factors (bHLH)	4	8.88889
MA0664.1	MLXIPL	Basic helix-loop-helix factors (bHLH)	4	8.88889
MA0003.3	TFAP2A	Basic helix-span-helix factors (bHSH)	4	8.88889
MA0148.3	FOXA1	Fork head / winged helix factors	4	8.88889
MA1122.1	TFDP1	Fork head / winged helix factors	4	8.88889
MA0137.3	STAT1	STAT domain factors	4	8.88889
MA1115.1	POU5F1	Homeo domain factors	4	8.88889
MA0694.1	ZBTB7B	C2H2 zinc finger factors	4	8.88889
MA0479.1	FOXH1	Fork head / winged helix factors	4	8.88889
MA0048.2	NHLH1	Basic helix-loop-helix factors (bHLH)	4	8.88889
MA0036.3	GATA2	Other C4 zinc finger-type factors	4	8.88889
MA0846.1	FOXC2	Fork head / winged helix factors	4	8.88889
MA1111.1	NR2F2	Nuclear receptors with C4 zinc fingers	4	8.88889
MA0831.2	TFE3	Basic helix-loop-helix factors (bHLH)	4	8.88889
MA0672.1	NKX2-3	Homeo domain factors	4	8.88889
MA0849.1	FOXO6	Fork head / winged helix factors	4	8.88889
MA0042.2	FOXI1	Fork head / winged helix factors	4	8.88889
MA0689.1	TBX20	T-Box factors	4	8.88889
MA0848.1	FOXO4	Fork head / winged helix factors	4	8.88889
MA0149.1	EWSR1-FLI1	Tryptophan cluster factors	3	6.66667
MA0492.1	JUND(var.2)	Basic leucine zipper factors (bZIP)	3	6.66667
MA1145.1	FOSL2::JUND(var.2)	Basic leucine zipper factors (bZIP)	3	6.66667
MA0663.1	MLX	Basic helix-loop-helix factors (bHLH)	3	6.66667
MA0636.1	BHLHE41	Basic helix-loop-helix factors (bHLH)	3	6.66667
MA0620.2	MITF	Basic helix-loop-helix factors (bHLH)	3	6.66667
MA0784.1	POU1F1	Homeo domain factors	3	6.66667
MA1149.1	RARA::RXRG	Nuclear receptors with C4 zinc fingers	3	6.66667
MA0732.1	EGR3	C2H2 zinc finger factors	3	6.66667
MA0464.2	BHLHE40	Basic helix-loop-helix factors (bHLH)	3	6.66667
MA0814.1	TFAP2C(var.2)	Basic helix-span-helix factors (bHSH)	3	6.66667
MA0154.3	EBF1	Rel homology region (RHR) factors	3	6.66667
MA1112.1	NR4A1	Nuclear receptors with C4 zinc fingers	3	6.66667
MA0157.2	FOXO3	Fork head / winged helix factors	3	6.66667
MA1121.1	TEAD2	TEA domain factors	3	6.66667
MA1105.1	GRHL2	Grainyhead domain factors	3	6.66667
MA0069.1	Pax6	Paired box factors	3	6.66667
MA0852.2	FOXK1	Fork head / winged helix factors	3	6.66667
MA0899.1	HOXA10	Homeo domain factors	3	6.66667
MA0740.1	KLF14	C2H2 zinc finger factors	3	6.66667
MA0755.1	CUX2	Homeo domain factors	3	6.66667
MA1151.1	RORC	Nuclear receptors with C4 zinc fingers	3	6.66667
MA0793.1	POU6F2	Homeo domain factors	3	6.66667
MA0786.1	POU3F1	Homeo domain factors	3	6.66667
MA0481.2	FOXP1	Fork head / winged helix factors	3	6.66667
MA0754.1	CUX1	Homeo domain factors	3	6.66667
MA0031.1	FOXD1	Fork head / winged helix factors	3	6.66667
MA1103.1	FOXK2	Fork head / winged helix factors	3	6.66667
MA0667.1	MYF6	Basic helix-loop-helix factors (bHLH)	3	6.66667
MA1150.1	RORB	Nuclear receptors with C4 zinc fingers	3	6.66667
MA0625.1	NFATC3	Rel homology region (RHR) factors	3	6.66667
MA0884.1	DUXA	Homeo domain factors	3	6.66667
MA0787.1	POU3F2	Homeo domain factors	3	6.66667
MA1118.1	SIX1	Homeo domain factors	3	6.66667
MA0878.1	CDX1	Homeo domain factors	3	6.66667
MA0466.2	CEBPB	Basic leucine zipper factors (bZIP)	3	6.66667
MA0160.1	NR4A2	Nuclear receptors with C4 zinc fingers	3	6.66667
MA0837.1	CEBPE	Basic leucine zipper factors (bZIP)	3	6.66667
MA0100.3	MYB	Tryptophan cluster factors	3	6.66667
MA0688.1	TBX2	T-Box factors	3	6.66667
MA0792.1	POU5F1B	Homeo domain factors	3	6.66667
MA0789.1	POU3F4	Homeo domain factors	3	6.66667
MA0488.1	JUN	Basic leucine zipper factors (bZIP)	2	4.44444
MA0138.2	REST	C2H2 zinc finger factors	2	4.44444
MA0523.1	TCF7L2	High-mobility group (HMG) domain factors	2	4.44444
MA1139.1	FOSL2::JUNB(var.2)	Basic leucine zipper factors (bZIP)	2	4.44444
MA0465.1	CDX2	Homeo domain factors	2	4.44444
MA1127.1	FOSB::JUN	Basic leucine zipper factors (bZIP)	2	4.44444
MA0507.1	POU2F2	Homeo domain factors	2	4.44444
MA1131.1	FOSL2::JUN(var.2)	Basic leucine zipper factors (bZIP)	2	4.44444
MA0790.1	POU4F1	Homeo domain factors	2	4.44444
MA0159.1	RARA::RXRA	Nuclear receptors with C4 zinc fingers	2	4.44444
MA0593.1	FOXP2	Fork head / winged helix factors	2	4.44444
MA1123.1	TWIST1	Basic helix-loop-helix factors (bHLH)	2	4.44444
MA0107.1	RELA	Rel homology region (RHR) factors	2	4.44444
MA1104.1	GATA6	Other C4 zinc finger-type factors	2	4.44444
MA0258.2	ESR2	Nuclear receptors with C4 zinc fingers	2	4.44444
MA0030.1	FOXF2	Fork head / winged helix factors	2	4.44444
MA0141.3	ESRRB	Nuclear receptors with C4 zinc fingers	2	4.44444
MA0833.1	ATF4	Basic leucine zipper factors (bZIP)	2	4.44444
MA1133.1	JUN::JUNB(var.2)	Basic leucine zipper factors (bZIP)	2	4.44444
MA1124.1	ZNF24	C2H2 zinc finger factors	2	4.44444
MA0468.1	DUX4	Homeo domain factors	2	4.44444
MA0801.1	MGA	T-Box factors	2	4.44444
MA0696.1	ZIC1	C2H2 zinc finger factors	2	4.44444
MA0610.1	DMRT3	DM-type intertwined zinc finger factors	2	4.44444
MA0665.1	MSC	Basic helix-loop-helix factors (bHLH)	2	4.44444
MA0502.1	NFYB	Other alpha	2	4.44444
MA1114.1	PBX3	Homeo domain factors	2	4.44444
MA0145.3	TFCP2	Grainyhead domain factors	2	4.44444
MA0820.1	FIGLA	Basic helix-loop-helix factors (bHLH)	2	4.44444
MA0090.2	TEAD1	TEA domain factors	2	4.44444
MA0484.1	HNF4G	Nuclear receptors with C4 zinc fingers	2	4.44444
MA0101.1	REL	Rel homology region (RHR) factors	2	4.44444
MA0808.1	TEAD3	TEA domain factors	2	4.44444
MA0162.3	EGR1	C2H2 zinc finger factors	2	4.44444
MA0809.1	TEAD4	TEA domain factors	2	4.44444
MA1101.1	BACH2	Basic leucine zipper factors (bZIP)	2	4.44444
MA0072.1	RORA(var.2)	Nuclear receptors with C4 zinc fingers	2	4.44444
MA0823.1	HEY1	Basic helix-loop-helix factors (bHLH)	2	4.44444
MA0462.1	BATF::JUN	Basic leucine zipper factors (bZIP)	2	4.44444
MA0122.2	NKX3-2	Homeo domain factors	2	4.44444
MA0707.1	MNX1	Homeo domain factors	2	4.44444
MA0838.1	CEBPG	Basic leucine zipper factors (bZIP)	2	4.44444
MA0724.1	VENTX	Homeo domain factors	2	4.44444
MA1109.1	NEUROD1	Basic helix-loop-helix factors (bHLH)	2	4.44444
MA1113.1	PBX2	Homeo domain factors	2	4.44444
MA0714.1	PITX3	Homeo domain factors	2	4.44444
MA0905.1	HOXC10	Homeo domain factors	2	4.44444
MA0836.1	CEBPD	Basic leucine zipper factors (bZIP)	2	4.44444
MA0673.1	NKX2-8	Homeo domain factors	2	4.44444
MA0750.2	ZBTB7A	C2H2 zinc finger factors	2	4.44444
MA0708.1	MSX2	Homeo domain factors	2	4.44444
MA0908.1	HOXD11	Homeo domain factors	2	4.44444
MA0695.1	ZBTB7C	C2H2 zinc finger factors	2	4.44444
MA0017.2	NR2F1	Nuclear receptors with C4 zinc fingers	2	4.44444
MA0076.2	ELK4	Tryptophan cluster factors	2	4.44444
MA0648.1	GSC	Homeo domain factors	2	4.44444
MA0726.1	VSX2	Homeo domain factors	2	4.44444
MA0654.1	ISX	Homeo domain factors	2	4.44444
MA0914.1	ISL2	Homeo domain factors	2	4.44444
MA0618.1	LBX1	Homeo domain factors	2	4.44444
MA0712.1	OTX2	Homeo domain factors	2	4.44444
MA1421.1	TCF7L1	High-mobility group (HMG) domain factors	1	2.22222
MA0083.3	SRF	MADS box factors	1	2.22222
MA0791.1	POU4F3	Homeo domain factors	1	2.22222
MA0683.1	POU4F2	Homeo domain factors	1	2.22222
MA0834.1	ATF7	Basic leucine zipper factors (bZIP)	1	2.22222
MA0656.1	JDP2(var.2)	Basic leucine zipper factors (bZIP)	1	2.22222
MA0680.1	PAX7	Paired box factors	1	2.22222
MA0780.1	PAX3	Paired box factors	1	2.22222
MA1418.1	IRF3	Tryptophan cluster factors	1	2.22222
MA0803.1	TBX15	T-Box factors	1	2.22222
MA0744.1	SCRT2	C2H2 zinc finger factors	1	2.22222
MA0698.1	ZBTB18	C2H2 zinc finger factors	1	2.22222
MA0477.1	FOSL1	Basic leucine zipper factors (bZIP)	1	2.22222
MA0804.1	TBX19	T-Box factors	1	2.22222
MA0907.1	HOXC13	Homeo domain factors	1	2.22222
MA1136.1	FOSB::JUNB(var.2)	Basic leucine zipper factors (bZIP)	1	2.22222
MA0713.1	PHOX2A	Homeo domain factors	1	2.22222
MA0490.1	JUNB	Basic leucine zipper factors (bZIP)	1	2.22222
MA0527.1	ZBTB33	C2H2 zinc finger factors	1	2.22222
MA0771.1	HSF4	Heat shock factors	1	2.22222
MA0638.1	CREB3	Basic leucine zipper factors (bZIP)	1	2.22222
MA0768.1	LEF1	High-mobility group (HMG) domain factors	1	2.22222
MA0651.1	HOXC11	Homeo domain factors	1	2.22222
MA0778.1	NFKB2	Rel homology region (RHR) factors	1	2.22222
MA0501.1	MAF::NFE2	Basic leucine zipper factors (bZIP)	1	2.22222
MA0478.1	FOSL2	Basic leucine zipper factors (bZIP)	1	2.22222
MA0511.2	RUNX2	Runt domain factors	1	2.22222
MA1129.1	FOSL1::JUN(var.2)	Basic leucine zipper factors (bZIP)	1	2.22222
MA0806.1	TBX4	T-Box factors	1	2.22222
MA0071.1	RORA	Nuclear receptors with C4 zinc fingers	1	2.22222
MA0774.1	MEIS2	Homeo domain factors	1	2.22222
MA1146.1	NR1A4::RXRA	Nuclear receptors with C4 zinc fingers	1	2.22222
MA0080.4	SPI1	Tryptophan cluster factors	1	2.22222
MA1140.1	JUNB(var.2)	Basic leucine zipper factors (bZIP)	1	2.22222
MA0842.1	NRL	Basic leucine zipper factors (bZIP)	1	2.22222
MA0119.1	NFIC::TLX1	SMAD/NF-1 DNA-binding domain factors	1	2.22222
MA0736.1	GLIS2	C2H2 zinc finger factors	1	2.22222
MA0637.1	CENPB	Psq-type HTH domain	1	2.22222
MA0051.1	IRF2	Tryptophan cluster factors	1	2.22222
MA0647.1	GRHL1	Grainyhead domain factors	1	2.22222
MA0873.1	HOXD12	Homeo domain factors	1	2.22222
MA0105.4	NFKB1	Rel homology region (RHR) factors	1	2.22222
MA1106.1	HIF1A	Basic helix-loop-helix factors (bHLH)	1	2.22222
MA0684.1	RUNX3	Runt domain factors	1	2.22222
MA0772.1	IRF7	Tryptophan cluster factors	1	2.22222
MA0807.1	TBX5	T-Box factors	1	2.22222
MA1420.1	IRF5	Tryptophan cluster factors	1	2.22222
MA0906.1	HOXC12	Homeo domain factors	1	2.22222
MA0014.3	PAX5	Paired box factors	1	2.22222
MA0798.1	RFX3	Fork head / winged helix factors	1	2.22222
MA0715.1	PROP1	Homeo domain factors	1	2.22222
MA0730.1	RARA(var.2)	Nuclear receptors with C4 zinc fingers	1	2.22222
MA0147.3	MYC	Basic helix-loop-helix factors (bHLH)	1	2.22222
MA0098.3	ETS1	Tryptophan cluster factors	1	2.22222
MA0895.1	HMBOX1	Homeo domain factors	1	2.22222
MA0491.1	JUND	Basic leucine zipper factors (bZIP)	1	2.22222
MA0679.1	ONECUT1	Homeo domain factors	1	2.22222
MA0734.1	GLI2	C2H2 zinc finger factors	1	2.22222
MA0066.1	PPARG	Nuclear receptors with C4 zinc fingers	1	2.22222
MA0762.1	ETV2	Tryptophan cluster factors	1	2.22222
MA0660.1	MEF2B	MADS box factors	1	2.22222
MA0863.1	MTF1	C2H2 zinc finger factors	1	2.22222
MA0844.1	XBP1	Basic leucine zipper factors (bZIP)	1	2.22222
MA0760.1	ERF	Tryptophan cluster factors	1	2.22222
MA0052.3	MEF2A	MADS box factors	1	2.22222
MA1120.1	SOX13	High-mobility group (HMG) domain factors	1	2.22222
MA0661.1	MEOX1	Homeo domain factors	1	2.22222
MA0474.2	ERG	Tryptophan cluster factors	1	2.22222
MA0496.2	MAFK	Basic leucine zipper factors (bZIP)	1	2.22222
MA0046.2	HNF1A	Homeo domain factors	1	2.22222
MA1117.1	RELB	Rel homology region (RHR) factors	1	2.22222
MA0748.1	YY2	C2H2 zinc finger factors	1	2.22222
MA1147.1	NR4A2::RXRA	Nuclear receptors with C4 zinc fingers	1	2.22222
MA1143.1	FOSL1::JUND(var.2)	Basic leucine zipper factors (bZIP)	1	2.22222
MA0472.2	EGR2	C2H2 zinc finger factors	1	2.22222
MA1152.1	SOX15	High-mobility group (HMG) domain factors	1	2.22222
MA0835.1	BATF3	Basic leucine zipper factors (bZIP)	1	2.22222
MA0037.3	GATA3	Other C4 zinc finger-type factors	1	2.22222
MA1135.1	FOSB::JUNB	Basic leucine zipper factors (bZIP)	1	2.22222
MA0140.2	GATA1::TAL1	Basic helix-loop-helix factors (bHLH)	1	2.22222
MA0475.2	FLI1	Tryptophan cluster factors	1	2.22222
MA0024.3	E2F1	Fork head / winged helix factors	1	2.22222
MA0058.3	MAX	Basic helix-loop-helix factors (bHLH)	1	2.22222
MA0743.1	SCRT1	C2H2 zinc finger factors	1	2.22222
MA0674.1	NKX6-1	Homeo domain factors	1	2.22222
MA0104.4	MYCN	Basic helix-loop-helix factors (bHLH)	1	2.22222
MA0060.3	NFYA	Other alpha	1	2.22222
MA1138.1	FOSL2::JUNB	Basic leucine zipper factors (bZIP)	1	2.22222
MA1144.1	FOSL2::JUND	Basic leucine zipper factors (bZIP)	1	2.22222
MA0756.1	ONECUT2	Homeo domain factors	1	2.22222
MA0706.1	MEOX2	Homeo domain factors	1	2.22222
MA0738.1	HIC2	C2H2 zinc finger factors	1	2.22222
MA1148.1	PPARA::RXRA	Nuclear receptors with C4 zinc fingers	1	2.22222
MA0099.3	FOS::JUN	Basic leucine zipper factors (bZIP)	1	2.22222
MA0825.1	MNT	Basic helix-loop-helix factors (bHLH)	1	2.22222
MA0700.1	LHX2	Homeo domain factors	1	2.22222
MA0886.1	EMX2	Homeo domain factors	1	2.22222
MA0659.1	MAFG	Basic leucine zipper factors (bZIP)	1	2.22222
MA0634.1	ALX3	Homeo domain factors	1	2.22222
MA0136.2	ELF5	Tryptophan cluster factors	1	2.22222
MA0693.2	VDR	Nuclear receptors with C4 zinc fingers	1	2.22222
MA0775.1	MEIS3	Homeo domain factors	1	2.22222

## Sheet: all_down_DEGs
ID	TF	class	count	ratio
MA0528.1	ZNF263	C2H2 zinc finger factors	11	35.4839
MA0758.1	E2F7	Fork head / winged helix factors	5	16.129
MA1124.1	ZNF24	C2H2 zinc finger factors	3	9.67742
MA0865.1	E2F8	Fork head / winged helix factors	5	16.129
MA0506.1	NRF1	Basic leucine zipper factors (bZIP)	9	29.0323
MA0050.2	IRF1	Tryptophan cluster factors	8	25.8065
MA0526.2	USF2	Basic helix-loop-helix factors (bHLH)	3	9.67742
MA0740.1	KLF14	C2H2 zinc finger factors	6	19.3548
MA0636.1	BHLHE41	Basic helix-loop-helix factors (bHLH)	1	3.22581
MA1421.1	TCF7L1	High-mobility group (HMG) domain factors	5	16.129
MA0516.1	SP2	C2H2 zinc finger factors	16	51.6129
MA0079.3	SP1	C2H2 zinc finger factors	17	54.8387
MA0685.1	SP4	C2H2 zinc finger factors	3	9.67742
MA0517.1	STAT1::STAT2	STAT domain factors	6	19.3548
MA0059.1	MAX::MYC	Basic helix-loop-helix factors (bHLH)	1	3.22581
MA0507.1	POU2F2	Homeo domain factors	6	19.3548
MA0504.1	NR2C2	Nuclear receptors with C4 zinc fingers	4	12.9032
MA0784.1	POU1F1	Homeo domain factors	4	12.9032
MA0770.1	HSF2	Heat shock factors	1	3.22581
MA0640.1	ELF3	Tryptophan cluster factors	1	3.22581
MA0093.2	USF1	Basic helix-loop-helix factors (bHLH)	5	16.129
MA0527.1	ZBTB33	C2H2 zinc finger factors	3	9.67742
MA0657.1	KLF13	C2H2 zinc finger factors	1	3.22581
MA0741.1	KLF16	C2H2 zinc finger factors	10	32.2581
MA0497.1	MEF2C	MADS box factors	10	32.2581
MA1125.1	ZNF384	C2H2 zinc finger factors	15	48.3871
MA0828.1	SREBF2(var.2)	Basic helix-loop-helix factors (bHLH)	1	3.22581
MA0148.3	FOXA1	Fork head / winged helix factors	3	9.67742
MA0048.2	NHLH1	Basic helix-loop-helix factors (bHLH)	6	19.3548
MA0159.1	RARA::RXRA	Nuclear receptors with C4 zinc fingers	1	3.22581
MA0855.1	RXRB	Nuclear receptors with C4 zinc fingers	1	3.22581
MA1102.1	CTCFL	C2H2 zinc finger factors	8	25.8065
MA0884.1	DUXA	Homeo domain factors	1	3.22581
MA1100.1	ASCL1	Basic helix-loop-helix factors (bHLH)	8	25.8065
MA0790.1	POU4F1	Homeo domain factors	2	6.45161
MA0470.1	E2F4	Fork head / winged helix factors	15	48.3871
MA0667.1	MYF6	Basic helix-loop-helix factors (bHLH)	3	9.67742
MA0786.1	POU3F1	Homeo domain factors	6	19.3548
MA0787.1	POU3F2	Homeo domain factors	4	12.9032
MA0665.1	MSC	Basic helix-loop-helix factors (bHLH)	3	9.67742
MA0789.1	POU3F4	Homeo domain factors	7	22.5806
MA0471.1	E2F6	Fork head / winged helix factors	15	48.3871
MA0468.1	DUX4	Homeo domain factors	1	3.22581
MA0523.1	TCF7L2	High-mobility group (HMG) domain factors	4	12.9032
MA0660.1	MEF2B	MADS box factors	5	16.129
MA0856.1	RXRG	Nuclear receptors with C4 zinc fingers	1	3.22581
MA0502.1	NFYB	Other alpha	10	32.2581
MA1107.1	KLF9	C2H2 zinc finger factors	10	32.2581
MA0747.1	SP8	C2H2 zinc finger factors	8	25.8065
MA0155.1	INSM1	C2H2 zinc finger factors	1	3.22581
MA0773.1	MEF2D	MADS box factors	3	9.67742
MA0687.1	SPIC	Tryptophan cluster factors	6	19.3548
MA0115.1	NR1H2::RXRA	Nuclear receptors with C4 zinc fingers	2	6.45161
MA0819.1	CLOCK	Basic helix-loop-helix factors (bHLH)	3	9.67742
MA1118.1	SIX1	Homeo domain factors	2	6.45161
MA0663.1	MLX	Basic helix-loop-helix factors (bHLH)	3	9.67742
MA0599.1	KLF5	C2H2 zinc finger factors	14	45.1613
MA0791.1	POU4F3	Homeo domain factors	3	9.67742
MA0901.1	HOXB13	Homeo domain factors	6	19.3548
MA0788.1	POU3F3	Homeo domain factors	4	12.9032
MA0598.2	EHF	Tryptophan cluster factors	3	9.67742
MA0620.2	MITF	Basic helix-loop-helix factors (bHLH)	3	9.67742
MA0732.1	EGR3	C2H2 zinc finger factors	3	9.67742
MA0024.3	E2F1	Fork head / winged helix factors	6	19.3548
MA0473.2	ELF1	Tryptophan cluster factors	3	9.67742
MA0785.1	POU2F1	Homeo domain factors	6	19.3548
MA0733.1	EGR4	C2H2 zinc finger factors	3	9.67742
MA0131.2	HINFP	C2H2 zinc finger factors	5	16.129
MA0060.3	NFYA	Other alpha	8	25.8065
MA0095.2	YY1	C2H2 zinc finger factors	4	12.9032
MA1111.1	NR2F2	Nuclear receptors with C4 zinc fingers	4	12.9032
MA0692.1	TFEB	Basic helix-loop-helix factors (bHLH)	3	9.67742
MA0052.3	MEF2A	MADS box factors	5	16.129
MA0694.1	ZBTB7B	C2H2 zinc finger factors	2	6.45161
MA0472.2	EGR2	C2H2 zinc finger factors	2	6.45161
MA0734.1	GLI2	C2H2 zinc finger factors	1	3.22581
MA0484.1	HNF4G	Nuclear receptors with C4 zinc fingers	3	9.67742
MA0593.1	FOXP2	Fork head / winged helix factors	3	9.67742
MA0792.1	POU5F1B	Homeo domain factors	6	19.3548
MA0909.1	HOXD13	Homeo domain factors	4	12.9032
MA0780.1	PAX3	Paired box factors	1	3.22581
MA0481.2	FOXP1	Fork head / winged helix factors	1	3.22581
MA0511.2	RUNX2	Runt domain factors	5	16.129
MA1115.1	POU5F1	Homeo domain factors	7	22.5806
MA0755.1	CUX2	Homeo domain factors	1	3.22581
MA0680.1	PAX7	Paired box factors	1	3.22581
MA1122.1	TFDP1	Fork head / winged helix factors	10	32.2581
MA0039.3	KLF4	C2H2 zinc finger factors	4	12.9032
MA0017.2	NR2F1	Nuclear receptors with C4 zinc fingers	6	19.3548
MA0479.1	FOXH1	Fork head / winged helix factors	1	3.22581
MA0464.2	BHLHE40	Basic helix-loop-helix factors (bHLH)	2	6.45161
MA0750.2	ZBTB7A	C2H2 zinc finger factors	4	12.9032
MA0144.2	STAT3	STAT domain factors	3	9.67742
MA0846.1	FOXC2	Fork head / winged helix factors	6	19.3548
MA0793.1	POU6F2	Homeo domain factors	4	12.9032
MA0768.1	LEF1	High-mobility group (HMG) domain factors	2	6.45161
MA0163.1	PLAG1	C2H2 zinc finger factors	3	9.67742
MA0641.1	ELF4	Tryptophan cluster factors	2	6.45161
MA0650.1	HOXA13	Homeo domain factors	5	16.129
MA0697.1	ZIC3	C2H2 zinc finger factors	4	12.9032
MA0746.1	SP3	C2H2 zinc finger factors	10	32.2581
MA0695.1	ZBTB7C	C2H2 zinc finger factors	2	6.45161
MA0105.4	NFKB1	Rel homology region (RHR) factors	1	3.22581
MA0107.1	RELA	Rel homology region (RHR) factors	2	6.45161
MA1112.1	NR4A1	Nuclear receptors with C4 zinc fingers	3	9.67742
MA0691.1	TFAP4	Basic helix-loop-helix factors (bHLH)	2	6.45161
MA0812.1	TFAP2B(var.2)	Basic helix-span-helix factors (bHSH)	5	16.129
MA0058.3	MAX	Basic helix-loop-helix factors (bHLH)	3	9.67742
MA0804.1	TBX19	T-Box factors	1	3.22581
MA1108.1	MXI1	Basic helix-loop-helix factors (bHLH)	1	3.22581
MA0003.3	TFAP2A	Basic helix-span-helix factors (bHSH)	7	22.5806
MA0664.1	MLXIPL	Basic helix-loop-helix factors (bHLH)	5	16.129
MA0813.1	TFAP2B(var.3)	Basic helix-span-helix factors (bHSH)	3	9.67742
MA0076.2	ELK4	Tryptophan cluster factors	3	9.67742
MA0091.1	TAL1::TCF3	Basic helix-loop-helix factors (bHLH)	4	12.9032
MA0751.1	ZIC4	C2H2 zinc finger factors	3	9.67742
MA1131.1	FOSL2::JUN(var.2)	Basic leucine zipper factors (bZIP)	1	3.22581
MA0141.3	ESRRB	Nuclear receptors with C4 zinc fingers	1	3.22581
MA0754.1	CUX1	Homeo domain factors	1	3.22581
MA0596.1	SREBF2	Basic helix-loop-helix factors (bHLH)	4	12.9032
MA0824.1	ID4	Basic helix-loop-helix factors (bHLH)	6	19.3548
MA0066.1	PPARG	Nuclear receptors with C4 zinc fingers	1	3.22581
MA1148.1	PPARA::RXRA	Nuclear receptors with C4 zinc fingers	3	9.67742
MA0028.2	ELK1	Tryptophan cluster factors	1	3.22581
MA0073.1	RREB1	C2H2 zinc finger factors	2	6.45161
MA0442.2	SOX10	High-mobility group (HMG) domain factors	3	9.67742
MA0101.1	REL	Rel homology region (RHR) factors	2	6.45161
MA0465.1	CDX2	Homeo domain factors	2	6.45161
MA0102.3	CEBPA	Basic leucine zipper factors (bZIP)	2	6.45161
MA0071.1	RORA	Nuclear receptors with C4 zinc fingers	4	12.9032
MA0508.2	PRDM1	C2H2 zinc finger factors	4	12.9032
MA0684.1	RUNX3	Runt domain factors	4	12.9032
MA0137.3	STAT1	STAT domain factors	4	12.9032
MA0871.1	TFEC	Basic helix-loop-helix factors (bHLH)	2	6.45161
MA0772.1	IRF7	Tryptophan cluster factors	1	3.22581
MA0830.1	TCF4	Basic helix-loop-helix factors (bHLH)	6	19.3548
MA0825.1	MNT	Basic helix-loop-helix factors (bHLH)	4	12.9032
MA0136.2	ELF5	Tryptophan cluster factors	3	9.67742
MA0778.1	NFKB2	Rel homology region (RHR) factors	1	3.22581
MA0154.3	EBF1	Rel homology region (RHR) factors	3	9.67742
MA1109.1	NEUROD1	Basic helix-loop-helix factors (bHLH)	5	16.129
MA0815.1	TFAP2C(var.3)	Basic helix-span-helix factors (bHSH)	3	9.67742
MA0698.1	ZBTB18	C2H2 zinc finger factors	3	9.67742
MA1151.1	RORC	Nuclear receptors with C4 zinc fingers	2	6.45161
MA0713.1	PHOX2A	Homeo domain factors	4	12.9032
MA0814.1	TFAP2C(var.2)	Basic helix-span-helix factors (bHSH)	5	16.129
MA0831.2	TFE3	Basic helix-loop-helix factors (bHLH)	3	9.67742
MA0032.2	FOXC1	Fork head / winged helix factors	3	9.67742
MA0147.3	MYC	Basic helix-loop-helix factors (bHLH)	1	3.22581
MA1117.1	RELB	Rel homology region (RHR) factors	3	9.67742
MA0522.2	TCF3	Basic helix-loop-helix factors (bHLH)	6	19.3548
MA0162.3	EGR1	C2H2 zinc finger factors	2	6.45161
MA0649.1	HEY2	Basic helix-loop-helix factors (bHLH)	1	3.22581
MA0872.1	TFAP2A(var.3)	Basic helix-span-helix factors (bHSH)	4	12.9032
MA0774.1	MEIS2	Homeo domain factors	4	12.9032
MA1420.1	IRF5	Tryptophan cluster factors	1	3.22581
MA0700.1	LHX2	Homeo domain factors	1	3.22581
MA0810.1	TFAP2A(var.2)	Basic helix-span-helix factors (bHSH)	3	9.67742
MA0779.1	PAX1	Paired box factors	1	3.22581
MA0845.1	FOXB1	Fork head / winged helix factors	3	9.67742
MA0820.1	FIGLA	Basic helix-loop-helix factors (bHLH)	3	9.67742
MA0842.1	NRL	Basic leucine zipper factors (bZIP)	3	9.67742
MA0595.1	SREBF1	Basic helix-loop-helix factors (bHLH)	1	3.22581
MA0762.1	ETV2	Tryptophan cluster factors	1	3.22581
MA0905.1	HOXC10	Homeo domain factors	1	3.22581
MA1119.1	SIX2	Homeo domain factors	3	9.67742
MA0849.1	FOXO6	Fork head / winged helix factors	1	3.22581
MA0462.1	BATF::JUN	Basic leucine zipper factors (bZIP)	2	6.45161
MA0042.2	FOXI1	Fork head / winged helix factors	1	3.22581
MA0802.1	TBR1	T-Box factors	2	6.45161
MA0014.3	PAX5	Paired box factors	2	6.45161
MA0759.1	ELK3	Tryptophan cluster factors	1	3.22581
MA0618.1	LBX1	Homeo domain factors	3	9.67742
MA0794.1	PROX1	Homeo domain factors	1	3.22581
MA1104.1	GATA6	Other C4 zinc finger-type factors	2	6.45161
MA0799.1	RFX4	Fork head / winged helix factors	1	3.22581
MA1149.1	RARA::RXRG	Nuclear receptors with C4 zinc fingers	3	9.67742
MA0724.1	VENTX	Homeo domain factors	1	3.22581
MA0715.1	PROP1	Homeo domain factors	2	6.45161
MA1123.1	TWIST1	Basic helix-loop-helix factors (bHLH)	5	16.129
MA0103.3	ZEB1	Homeo domain factors	8	25.8065
MA0767.1	GCM2	GCM domain factors	1	3.22581
MA0139.1	CTCF	C2H2 zinc finger factors	3	9.67742
MA0771.1	HSF4	Heat shock factors	1	3.22581
MA0072.1	RORA(var.2)	Nuclear receptors with C4 zinc fingers	1	3.22581
MA0258.2	ESR2	Nuclear receptors with C4 zinc fingers	2	6.45161
MA1114.1	PBX3	Homeo domain factors	2	6.45161
MA0823.1	HEY1	Basic helix-loop-helix factors (bHLH)	1	3.22581
MA0119.1	NFIC::TLX1	Homeo domain factors	2	6.45161
MA0798.1	RFX3	Fork head / winged helix factors	1	3.22581
MA0899.1	HOXA10	Homeo domain factors	3	9.67742
MA0848.1	FOXO4	Fork head / winged helix factors	1	3.22581
MA1110.1	NR1H4	Nuclear receptors with C4 zinc fingers	2	6.45161
MA0688.1	TBX2	T-Box factors	3	9.67742
MA1150.1	RORB	Nuclear receptors with C4 zinc fingers	1	3.22581
MA0036.3	GATA2	Other C4 zinc finger-type factors	2	6.45161
MA0686.1	SPDEF	Tryptophan cluster factors	2	6.45161
MA0156.2	FEV	Tryptophan cluster factors	1	3.22581
MA0763.1	ETV3	Tryptophan cluster factors	2	6.45161
MA1103.1	FOXK2	Fork head / winged helix factors	1	3.22581
MA0696.1	ZIC1	C2H2 zinc finger factors	1	3.22581
MA0513.1	SMAD2::SMAD3::SMAD4	SMAD/NF-1 DNA-binding domain factors	3	9.67742
MA0122.2	NKX3-2	Homeo domain factors	1	3.22581
MA0161.2	NFIC	SMAD/NF-1 DNA-binding domain factors	1	3.22581
MA0474.2	ERG	Tryptophan cluster factors	1	3.22581
MA1152.1	SOX15	High-mobility group (HMG) domain factors	5	16.129
MA0889.1	GBX1	Homeo domain factors	3	9.67742
MA0852.2	FOXK1	Fork head / winged helix factors	1	3.22581
MA0672.1	NKX2-3	Homeo domain factors	2	6.45161
MA0670.1	NFIA	SMAD/NF-1 DNA-binding domain factors	1	3.22581
MA0658.1	LHX6	Homeo domain factors	1	3.22581
MA1116.1	RBPJ	Rel homology region (RHR) factors	10	32.2581
MA0745.1	SNAI2	C2H2 zinc finger factors	5	16.129
MA0074.1	RXRA::VDR	Nuclear receptors with C4 zinc fingers	2	6.45161
MA0710.1	NOTO	Homeo domain factors	1	3.22581
MA0908.1	HOXD11	Homeo domain factors	1	3.22581
MA0018.3	CREB1	Basic leucine zipper factors (bZIP)	1	3.22581
MA1154.1	ZNF282	C2H2 zinc finger factors	1	3.22581
MA0760.1	ERF	Tryptophan cluster factors	1	3.22581
MA0070.1	PBX1	Homeo domain factors	1	3.22581
MA1120.1	SOX13	High-mobility group (HMG) domain factors	3	9.67742
MA0625.1	NFATC3	Rel homology region (RHR) factors	2	6.45161
MA0702.1	LMX1A	Homeo domain factors	2	6.45161
MA0673.1	NKX2-8	Homeo domain factors	2	6.45161
MA0890.1	GBX2	Homeo domain factors	4	12.9032
MA0651.1	HOXC11	Homeo domain factors	1	3.22581
MA0098.3	ETS1	Tryptophan cluster factors	2	6.45161
MA0748.1	YY2	C2H2 zinc finger factors	1	3.22581
MA0873.1	HOXD12	Homeo domain factors	1	3.22581
MA0712.1	OTX2	Homeo domain factors	1	3.22581
MA0031.1	FOXD1	Fork head / winged helix factors	1	3.22581
MA0100.3	MYB	Tryptophan cluster factors	4	12.9032
MA0152.1	NFATC2	Rel homology region (RHR) factors	3	9.67742
MA0489.1	JUN(var.2)	Basic leucine zipper factors (bZIP)	1	3.22581
MA0033.2	FOXL1	Fork head / winged helix factors	2	6.45161
MA0661.1	MEOX1	Homeo domain factors	1	3.22581
MA0894.1	HESX1	Homeo domain factors	5	16.129
MA0736.1	GLIS2	C2H2 zinc finger factors	2	6.45161
MA0878.1	CDX1	Homeo domain factors	4	12.9032
MA1105.1	GRHL2	Grainyhead domain factors	1	3.22581
MA0886.1	EMX2	Homeo domain factors	2	6.45161
MA0708.1	MSX2	Homeo domain factors	5	16.129
MA0837.1	CEBPE	Basic leucine zipper factors (bZIP)	1	3.22581
MA0726.1	VSX2	Homeo domain factors	3	9.67742
MA0761.1	ETV1	Tryptophan cluster factors	1	3.22581
MA0466.2	CEBPB	Basic leucine zipper factors (bZIP)	1	3.22581
MA0524.2	TFAP2C	Basic helix-span-helix factors (bHSH)	1	3.22581
MA0800.1	EOMES	T-Box factors	1	3.22581
MA0475.2	FLI1	Tryptophan cluster factors	1	3.22581
MA0638.1	CREB3	Basic leucine zipper factors (bZIP)	1	3.22581
MA0492.1	JUND(var.2)	Basic leucine zipper factors (bZIP)	2	6.45161
MA0836.1	CEBPD	Basic leucine zipper factors (bZIP)	1	3.22581
MA0654.1	ISX	Homeo domain factors	4	12.9032
MA0764.1	ETV4	Tryptophan cluster factors	1	3.22581
MA1147.1	NR4A2::RXRA	Nuclear receptors with C4 zinc fingers	1	3.22581
MA0811.1	TFAP2B	Basic helix-span-helix factors (bHSH)	2	6.45161
MA0043.2	HLF	Basic leucine zipper factors (bZIP)	1	3.22581
MA1121.1	TEAD2	TEA domain factors	1	3.22581
MA0756.1	ONECUT2	Homeo domain factors	1	3.22581
MA0674.1	NKX6-1	Homeo domain factors	1	3.22581
MA0646.1	GCM1	GCM domain factors	3	9.67742
MA0140.2	GATA1::TAL1	Basic helix-loop-helix factors (bHLH)	2	6.45161
MA0765.1	ETV5	Tryptophan cluster factors	1	3.22581
MA0683.1	POU4F2	Homeo domain factors	1	3.22581
MA0863.1	MTF1	C2H2 zinc finger factors	1	3.22581
MA0707.1	MNX1	Homeo domain factors	2	6.45161
MA0679.1	ONECUT1	Homeo domain factors	1	3.22581
MA0757.1	ONECUT3	Homeo domain factors	1	3.22581
MA0084.1	SRY	High-mobility group (HMG) domain factors	1	3.22581
MA0057.1	MZF1(var.2)	C2H2 zinc finger factors	2	6.45161
MA0645.1	ETV6	Tryptophan cluster factors	4	12.9032
MA0693.2	VDR	Nuclear receptors with C4 zinc fingers	1	3.22581
MA0476.1	FOS	Basic leucine zipper factors (bZIP)	1	3.22581
MA0775.1	MEIS3	Homeo domain factors	1	3.22581
MA0753.1	ZNF740	C2H2 zinc finger factors	1	3.22581
MA0642.1	EN2	Homeo domain factors	1	3.22581
MA0068.2	PAX4	Paired box factors	1	3.22581
MA0613.1	FOXG1	Fork head / winged helix factors	2	6.45161
MA0844.1	XBP1	Basic leucine zipper factors (bZIP)	1	3.22581
MA0718.1	RAX	Homeo domain factors	2	6.45161
MA0025.1	NFIL3	Basic leucine zipper factors (bZIP)	1	3.22581
MA0806.1	TBX4	T-Box factors	1	3.22581
MA0634.1	ALX3	Homeo domain factors	2	6.45161
MA0639.1	DBP	Basic leucine zipper factors (bZIP)	1	3.22581
MA1127.1	FOSB::JUN	Basic leucine zipper factors (bZIP)	1	3.22581
MA0132.2	PDX1	Homeo domain factors	1	3.22581
MA0666.1	MSX1	Homeo domain factors	3	9.67742
MA0725.1	VSX1	Homeo domain factors	2	6.45161
MA1145.1	FOSL2::JUND(var.2)	Basic leucine zipper factors (bZIP)	1	3.22581
MA0847.1	FOXD2	Fork head / winged helix factors	1	3.22581
MA0027.2	EN1	Homeo domain factors	3	9.67742
MA0628.1	POU6F1	Homeo domain factors	2	6.45161
MA0862.1	GMEB2	SAND domain factors	1	3.22581
MA0046.2	HNF1A	Homeo domain factors	1	3.22581
MA0795.1	SMAD3	SMAD/NF-1 DNA-binding domain factors	1	3.22581
MA0612.1	EMX1	Homeo domain factors	1	3.22581
MA0157.2	FOXO3	Fork head / winged helix factors	1	3.22581
MA0486.2	HSF1	Heat shock factors	1	3.22581
